# Supplementary material for: Multi-gene phylogenetic evidence suggests Dictyoarthrinium belongs in Didymosphaeriaceae (Pleosporales, Dothideomycetes) and Dictyoarthrinium musae sp. nov. on Musa from Thailand
Source: MycoKeys. 2020 Aug 5;71:101–18. doi: 10.3897/mycokeys.71.55493 (PMC7423779; doi:10.3897/mycokeys.71.55493)
Supplement: XML Treatment for Dictyoarthrinium musae [file mycokeys.71.55493-treatment1.xml]

<!DOCTYPE tp:taxon-treatment
  PUBLIC "-//TaxonX//DTD Taxonomic Treatment Publishing DTD v0 20100105//EN" "tax-treatment-NSO.dtd">
<tp:taxon-treatment xmlns:tp="http://www.plazi.org/taxpub"><tp:treatment-meta><kwd-group><label>Taxon classification</label><kwd><named-content xmlns:xlink="http://www.w3.org/1999/xlink" content-type="kingdom">Fungi</named-content></kwd><kwd><named-content xmlns:xlink="http://www.w3.org/1999/xlink" content-type="order">Pleosporales</named-content></kwd></kwd-group><mixed-citation publication-type="journal"><person-group><name><surname>Samarakoon</surname><given-names>Binu C.</given-names></name><name><surname>Wanasinghe</surname><given-names>Dhanushka N.</given-names></name><name><surname>Samarakoon</surname><given-names>Milan C.</given-names></name><name><surname>Phookamsak</surname><given-names>Rungtiwa</given-names></name><name><surname>McKenzie</surname><given-names>Eric H. C.</given-names></name><name><surname>Chomnunti</surname><given-names>Putarak</given-names></name><name><surname>Hyde</surname><given-names>Kevin D.</given-names></name><name><surname>Lumyong</surname><given-names>Saisamorn</given-names></name><name><surname>Karunarathna</surname><given-names>Samantha C.</given-names></name></person-group><article-title>Multi-gene phylogenetic evidence suggests <italic><tp:taxon-name><tp:taxon-name-part taxon-name-part-type="genus" reg="Dictyoarthrinium">Dictyoarthrinium</tp:taxon-name-part></tp:taxon-name></italic> belongs in <tp:taxon-name><tp:taxon-name-part taxon-name-part-type="family">Didymosphaeriaceae</tp:taxon-name-part></tp:taxon-name> (<tp:taxon-name><tp:taxon-name-part taxon-name-part-type="order">Pleosporales</tp:taxon-name-part></tp:taxon-name>, <tp:taxon-name><tp:taxon-name-part taxon-name-part-type="class">Dothideomycetes</tp:taxon-name-part></tp:taxon-name>) and <italic><tp:taxon-name><tp:taxon-name-part taxon-name-part-type="genus" reg="Dictyoarthrinium">Dictyoarthrinium</tp:taxon-name-part> <tp:taxon-name-part taxon-name-part-type="species" reg="musae">musae</tp:taxon-name-part></tp:taxon-name></italic> sp. nov. on <italic><tp:taxon-name><tp:taxon-name-part taxon-name-part-type="genus" reg="Musa">Musa</tp:taxon-name-part></tp:taxon-name></italic> from Thailand</article-title><source>MycoKeys</source><day>05</day><month>8</month><year>2020</year><volume>71</volume><fpage>101</fpage><lpage>118</lpage><pub-id pub-id-type="doi">10.3897/mycokeys.71.55493</pub-id></mixed-citation></tp:treatment-meta><tp:nomenclature><tp:taxon-name><object-id xmlns:xlink="http://www.w3.org/1999/xlink" content-type="arpha" xlink:type="simple">7BDFC66F-9636-52E8-8C6F-AC016DFBC029</object-id>
            <tp:taxon-name-part taxon-name-part-type="genus" reg="Dictyoarthrinium">Dictyoarthrinium</tp:taxon-name-part>
            <tp:taxon-name-part taxon-name-part-type="species" reg="musae">musae</tp:taxon-name-part>
            <object-id xmlns:xlink="http://www.w3.org/1999/xlink" content-type="mycobank" xlink:type="simple">MycoBank No: 835764</object-id>
            <object-id xmlns:xlink="http://www.w3.org/1999/xlink" xlink:type="simple">Facesoffungi Number: FoF08467</object-id>
          </tp:taxon-name><tp:taxon-authority>Samarakoon, Chomnunti &amp; K.D. Hyde</tp:taxon-authority><tp:taxon-status xmlns:xlink="http://www.w3.org/1999/xlink" xlink:type="simple">sp. nov.</tp:taxon-status><xref ref-type="fig" rid="F2">Figure 2</xref></tp:nomenclature><tp:treatment-sec sec-type="etymology" id="SECID0ECZAE"><title>Etymology.</title><p>Name reflects the host genus, <italic><tp:taxon-name><tp:taxon-name-part taxon-name-part-type="genus" reg="Musa">Musa</tp:taxon-name-part></tp:taxon-name></italic> (<tp:taxon-name><tp:taxon-name-part taxon-name-part-type="family">Musaceae</tp:taxon-name-part></tp:taxon-name>).</p></tp:treatment-sec><tp:treatment-sec sec-type="Holotype" id="SECID0EUZAE"><title>Holotype.</title><p>MFLU 20-0437</p></tp:treatment-sec><tp:treatment-sec sec-type="description" id="SECID0EZZAE"><title>Description.</title><p><italic>Saprobic</italic> on dead leaves of <italic><tp:taxon-name><tp:taxon-name-part taxon-name-part-type="genus" reg="Musa">Musa</tp:taxon-name-part></tp:taxon-name></italic> sp. <bold>Sexual morph</bold>: Undetermined. <bold>Asexual morph</bold>: <italic>Colonies</italic> compact or effuse, black, often pulvinate. <italic>Mycelium</italic> superficial, a close network of branched and anastomosing hyphae. <italic>Stromata</italic> none. <italic>Setae</italic> and <italic>hyphopodia</italic> absent. <italic>Conidiophores</italic> 30–140 × 1–2 μm (x¯ 81.5 × 1.6 μm, n = 25), basauxic, arising usually singly from subspherical, subhyaline to light brown conidiophore mother cells, 4.5–4.8 × 4.3–4.5 μm (x̄ = 4.6 × 4.4 μm, n = 10), macronematous, mononematous, straight or flexuous, narrow, cylindrical, rough, subhyaline to pale brown, with thick brown or dark brown transverse septa that appear as stripes with distances of 6.3–5.8 μm at apex and 2.3–3 μm at base of the conidiophore. <italic>Conidiogenous cells</italic> 4.1–4.5 × 4.3–4.7 μm (x̄ = 4.4 × 4.5 μm, n = 10), blastic, integrated, terminal and intercalary, cylindrical, smooth, denticles absent, hyaline. <italic>Conidia</italic> 7–11.5 × 6.5–9 μm (x̄ = 8.7 × 7.9 μm, n = 40), solitary, dry, acropleurogenous, simple, square, rounded at the corners, 4-celled, spherical or subspherical, often flattened in one plane, pale to dark brown at maturity, verrucose, with light brown to dark brown warts, immature conidia often 1-celled and subhyaline. Terminal conidium with four cells, sometimes absent or fallen before lateral conidia, mature conidia split along one line of the septa, most conidia arranged obliquely downwards on the conidiophore, conidial formation observed as a bunch starting after conidiophore 1–3 septate.</p></tp:treatment-sec><tp:treatment-sec sec-type="description" id="SECID0E31AE"><title>Culture characteristics.</title><p>Conidia germinating on PDA within 18 hrs. Colonies on PDA reaching a diameter of 50 mm after 14 days at 25 °C, slightly raised, hairy, filamentous, moderately dense, middle light grey, periphery white; reverse white to greyish-white.</p></tp:treatment-sec><tp:treatment-sec sec-type="material" id="SECID0EB2AE"><title>Material examined.</title><p>THAILAND. Chiang Rai. On dead leaves of <italic><tp:taxon-name><tp:taxon-name-part taxon-name-part-type="genus" reg="Musa">Musa</tp:taxon-name-part></tp:taxon-name></italic> sp. (<tp:taxon-name><tp:taxon-name-part taxon-name-part-type="family">Musaceae</tp:taxon-name-part></tp:taxon-name>), 7 December 2018, M. C. Samarakoon, BNS265 (MFLU 20-0437, <bold><italic>holotype</italic></bold>), ex-type living culture (MFLUCC 20-0105); <italic>ibid</italic>. 20 February 2019, B. C. Samarakoon BNS2239 (MFLU 20-0438, <bold><italic>paratype</italic></bold>), ex-paratype living culture (MFLUCC 20-0106).</p></tp:treatment-sec><tp:treatment-sec sec-type="notes" id="SECID0E22AE"><title>Notes.</title><p>Based on BLAST search results of SSU, LSU, ITS and <italic>tef</italic>1-α sequence data, <italic><tp:taxon-name><tp:taxon-name-part taxon-name-part-type="genus" reg="Dictyoarthrinium">Dictyoarthrinium</tp:taxon-name-part> <tp:taxon-name-part taxon-name-part-type="species" reg="musae">musae</tp:taxon-name-part></tp:taxon-name></italic> (MFLUCC 20-0105 and MFLUCC 20-0106) showed high similarity as follows: SSU = 99.15% to <italic><tp:taxon-name><tp:taxon-name-part taxon-name-part-type="genus" reg="Paraconiothyrium">Paraconiothyrium</tp:taxon-name-part> <tp:taxon-name-part taxon-name-part-type="species" reg="hawaiiense">hawaiiense</tp:taxon-name-part></tp:taxon-name></italic> (CBS 120025), LSU = 95.57% to <italic><tp:taxon-name><tp:taxon-name-part taxon-name-part-type="genus" reg="Cylindroaseptospora">Cylindroaseptospora</tp:taxon-name-part> <tp:taxon-name-part taxon-name-part-type="species" reg="siamensis">siamensis</tp:taxon-name-part></tp:taxon-name></italic> (MFLUCC 17-2527), ITS = 98.24% to <italic><tp:taxon-name><tp:taxon-name-part taxon-name-part-type="genus" reg="Kalmusia">Kalmusia</tp:taxon-name-part> <tp:taxon-name-part taxon-name-part-type="species" reg="italica">italica</tp:taxon-name-part></tp:taxon-name></italic> (isolate 5), <italic>tef</italic>1-α = 97.75% to <italic><tp:taxon-name><tp:taxon-name-part taxon-name-part-type="genus" reg="Spegazzinia">Spegazzinia</tp:taxon-name-part> <tp:taxon-name-part taxon-name-part-type="species" reg="neosundara">neosundara</tp:taxon-name-part></tp:taxon-name></italic> (MFLUCC 13-0211) with 100%, 100%, 87% and 99% query covers, respectively. In the multigene phylogeny, the <italic><tp:taxon-name><tp:taxon-name-part taxon-name-part-type="genus" reg="Dictyoarthrinium">Dictyoarthrinium</tp:taxon-name-part></tp:taxon-name></italic> clade was sister to <italic><tp:taxon-name><tp:taxon-name-part taxon-name-part-type="genus" reg="Spegazzinia">Spegazzinia</tp:taxon-name-part></tp:taxon-name></italic> (ML = 75%, BYPP = 0.98). Within the <italic><tp:taxon-name><tp:taxon-name-part taxon-name-part-type="genus" reg="Dictyoarthrinium">Dictyoarthrinium</tp:taxon-name-part></tp:taxon-name></italic> clade, <italic><tp:taxon-name><tp:taxon-name-part taxon-name-part-type="genus" reg="Dictyoarthrinium">D.</tp:taxon-name-part> <tp:taxon-name-part taxon-name-part-type="species" reg="musae">musae</tp:taxon-name-part></tp:taxon-name></italic> (MFLUCC 20-0105 and MFLUCC 20-0106) separated from the sister taxon, <italic><tp:taxon-name><tp:taxon-name-part taxon-name-part-type="genus" reg="Dictyoarthrinium">D.</tp:taxon-name-part> <tp:taxon-name-part taxon-name-part-type="species" reg="sacchari">sacchari</tp:taxon-name-part></tp:taxon-name></italic> with strong statistical support (ML = 100%, BYPP = 1.00). ITS sequence comparison revealed 7.84% base pair differences between <italic><tp:taxon-name><tp:taxon-name-part taxon-name-part-type="genus" reg="Dictyoarthrinium">D.</tp:taxon-name-part> <tp:taxon-name-part taxon-name-part-type="species" reg="musae">musae</tp:taxon-name-part></tp:taxon-name></italic> and <italic><tp:taxon-name><tp:taxon-name-part taxon-name-part-type="genus" reg="Dictyoarthrinium">D.</tp:taxon-name-part> <tp:taxon-name-part taxon-name-part-type="species" reg="sacchari">sacchari</tp:taxon-name-part></tp:taxon-name></italic> (MFLUCC 20-0107), which is in agreement with the new species concept outlined by <xref ref-type="bibr" rid="B21">Jeewon and Hyde (2016)</xref>. <italic><tp:taxon-name><tp:taxon-name-part taxon-name-part-type="genus" reg="Dictyoarthrinium">Dictyoarthrinium</tp:taxon-name-part> <tp:taxon-name-part taxon-name-part-type="species" reg="musae">musae</tp:taxon-name-part></tp:taxon-name></italic> differs from <italic><tp:taxon-name><tp:taxon-name-part taxon-name-part-type="genus" reg="Dictyoarthrinium">D.</tp:taxon-name-part> <tp:taxon-name-part taxon-name-part-type="species" reg="sacchari">sacchari</tp:taxon-name-part></tp:taxon-name></italic> by its unique conidial development in the apex. The terminal conidia of <italic><tp:taxon-name><tp:taxon-name-part taxon-name-part-type="genus" reg="Dictyoarthrinium">D.</tp:taxon-name-part> <tp:taxon-name-part taxon-name-part-type="species" reg="musae">musae</tp:taxon-name-part></tp:taxon-name></italic> are always 4-celled and similar in colour <!--PageBreak-->to mature lateral conidia. In addition, the terminal conidia of <italic><tp:taxon-name><tp:taxon-name-part taxon-name-part-type="genus" reg="Dictyoarthrinium">D.</tp:taxon-name-part> <tp:taxon-name-part taxon-name-part-type="species" reg="musae">musae</tp:taxon-name-part></tp:taxon-name></italic> are sometimes absent or fallen before the lateral conidia. In contrast, the terminal conidia of <italic><tp:taxon-name><tp:taxon-name-part taxon-name-part-type="genus" reg="Dictyoarthrinium">D.</tp:taxon-name-part> <tp:taxon-name-part taxon-name-part-type="species" reg="sacchari">sacchari</tp:taxon-name-part></tp:taxon-name></italic> can be 2-celled or 4-celled, pale brown with respect to lateral mature conidia and always persist on the conidiophore. In addition, the mature conidia of <italic><tp:taxon-name><tp:taxon-name-part taxon-name-part-type="genus" reg="Dictyoarthrinium">D.</tp:taxon-name-part> <tp:taxon-name-part taxon-name-part-type="species" reg="musae">musae</tp:taxon-name-part></tp:taxon-name></italic> split along one line of the septa and this specific feature is absent in <italic><tp:taxon-name><tp:taxon-name-part taxon-name-part-type="genus" reg="Dictyoarthrinium">D.</tp:taxon-name-part> <tp:taxon-name-part taxon-name-part-type="species" reg="sacchari">sacchari</tp:taxon-name-part></tp:taxon-name></italic>. <italic><tp:taxon-name><tp:taxon-name-part taxon-name-part-type="genus" reg="Dictyoarthrinium">Dictyoarthrinium</tp:taxon-name-part> <tp:taxon-name-part taxon-name-part-type="species" reg="musae">musae</tp:taxon-name-part></tp:taxon-name></italic> has a subhyaline, spherical conidiophore mother cell while <italic><tp:taxon-name><tp:taxon-name-part taxon-name-part-type="genus" reg="Dictyoarthrinium">D.</tp:taxon-name-part> <tp:taxon-name-part taxon-name-part-type="species" reg="sacchari">sacchari</tp:taxon-name-part></tp:taxon-name></italic> has a distinct cup-shaped, brown conidiophore mother cell. Therefore, based on contrasting morphological differences to <italic><tp:taxon-name><tp:taxon-name-part taxon-name-part-type="genus" reg="Dictyoarthrinium">D.</tp:taxon-name-part> <tp:taxon-name-part taxon-name-part-type="species" reg="sacchari">sacchari</tp:taxon-name-part></tp:taxon-name></italic> and strong statistical support from our molecular phylogeny, <italic><tp:taxon-name><tp:taxon-name-part taxon-name-part-type="genus" reg="Dictyoarthrinium">D.</tp:taxon-name-part> <tp:taxon-name-part taxon-name-part-type="species" reg="musae">musae</tp:taxon-name-part></tp:taxon-name></italic> is herein introduced as a new species.</p><fig id="F2" position="float" orientation="portrait"><object-id xmlns:xlink="http://www.w3.org/1999/xlink" content-type="doi" xlink:type="simple">10.3897/mycokeys.71.55493.figure2</object-id><object-id xmlns:xlink="http://www.w3.org/1999/xlink" content-type="arpha" xlink:type="simple">527CAC2E-CDE0-5FF8-B694-38AB5035341B</object-id><label>Figure 2.</label><caption><p><italic><tp:taxon-name>
              <tp:taxon-name-part taxon-name-part-type="genus" reg="Dictyoarthrinium">Dictyoarthrinium</tp:taxon-name-part> <tp:taxon-name-part taxon-name-part-type="species" reg="musae">musae</tp:taxon-name-part></tp:taxon-name></italic> (MFLU 20-0437, holotype) <bold>a</bold> conidia on the host <bold>b</bold> conidiophore and conidia with conidiophore mother cell <bold>c–f</bold> conidia with conidiophores on stalk <bold>g</bold> developmental stage of an immature lateral conidium <bold>h</bold> four-celled terminal conidium <bold>i</bold> conidiophore <bold>j</bold> conidiophores and conidia with terminal conidium <bold>k, l</bold> conidiophores without terminal conidium <bold>m</bold> attachment of a mature lateral conidium <bold>n–q</bold> warted four-celled mature conidia <bold>r, s</bold> mature conidia that split at septa <bold>t</bold> colony on PDA after 21 days. Scale bars: 500 μm (<bold>a</bold>); 50 μm (<bold>b, c</bold>); 20 μm (<bold>d–g, i</bold>); 10 μm (<bold>h</bold>); 5 μm (<bold>j–s</bold>).</p></caption><graphic xmlns:xlink="http://www.w3.org/1999/xlink" xlink:href="mycokeys-71-101-g002.jpg" position="float" orientation="portrait" xlink:type="simple" id="oo_439497.jpg"><uri content-type="original_file" xlink:type="simple">https://binary.pensoft.net/fig/439497</uri></graphic></fig></tp:treatment-sec><ref-list><ref id="B21"><mixed-citation xmlns:xlink="http://www.w3.org/1999/xlink" xlink:type="simple"><person-group><name name-style="western"><surname>Jeewon</surname><given-names>R</given-names></name><name name-style="western"><surname>Hyde</surname><given-names>KD</given-names></name></person-group> (<year>2016</year>) <article-title>Establishing species boundaries and new taxa among fungi: recommendations to resolve taxonomic ambiguities.</article-title><source>Mycosphere</source><volume>7</volume>: <fpage>1669</fpage>–<lpage>1677</lpage>. <ext-link xlink:type="simple" ext-link-type="doi" xlink:href="10.5943/mycosphere/7/11/4">https://doi.org/10.5943/mycosphere/7/11/4</ext-link></mixed-citation></ref></ref-list></tp:taxon-treatment>
