# Supplementary material for: Multi-gene phylogenetic evidence suggests Dictyoarthrinium belongs in Didymosphaeriaceae (Pleosporales, Dothideomycetes) and Dictyoarthrinium musae sp. nov. on Musa from Thailand
Source: MycoKeys. 2020 Aug 5;71:101–18. doi: 10.3897/mycokeys.71.55493 (PMC7423779; doi:10.3897/mycokeys.71.55493)
Supplement: XML Treatment for Dictyoarthrinium sacchari [file mycokeys.71.55493-treatment2.xml]

<!DOCTYPE tp:taxon-treatment
  PUBLIC "-//TaxonX//DTD Taxonomic Treatment Publishing DTD v0 20100105//EN" "tax-treatment-NSO.dtd">
<tp:taxon-treatment xmlns:tp="http://www.plazi.org/taxpub"><tp:treatment-meta><kwd-group><label>Taxon classification</label><kwd><named-content xmlns:xlink="http://www.w3.org/1999/xlink" content-type="kingdom">Fungi</named-content></kwd><kwd><named-content xmlns:xlink="http://www.w3.org/1999/xlink" content-type="order">Pleosporales</named-content></kwd></kwd-group><mixed-citation publication-type="journal"><person-group><name><surname>Samarakoon</surname><given-names>Binu C.</given-names></name><name><surname>Wanasinghe</surname><given-names>Dhanushka N.</given-names></name><name><surname>Samarakoon</surname><given-names>Milan C.</given-names></name><name><surname>Phookamsak</surname><given-names>Rungtiwa</given-names></name><name><surname>McKenzie</surname><given-names>Eric H. C.</given-names></name><name><surname>Chomnunti</surname><given-names>Putarak</given-names></name><name><surname>Hyde</surname><given-names>Kevin D.</given-names></name><name><surname>Lumyong</surname><given-names>Saisamorn</given-names></name><name><surname>Karunarathna</surname><given-names>Samantha C.</given-names></name></person-group><article-title>Multi-gene phylogenetic evidence suggests <italic><tp:taxon-name><tp:taxon-name-part taxon-name-part-type="genus" reg="Dictyoarthrinium">Dictyoarthrinium</tp:taxon-name-part></tp:taxon-name></italic> belongs in <tp:taxon-name><tp:taxon-name-part taxon-name-part-type="family">Didymosphaeriaceae</tp:taxon-name-part></tp:taxon-name> (<tp:taxon-name><tp:taxon-name-part taxon-name-part-type="order">Pleosporales</tp:taxon-name-part></tp:taxon-name>, <tp:taxon-name><tp:taxon-name-part taxon-name-part-type="class">Dothideomycetes</tp:taxon-name-part></tp:taxon-name>) and <italic><tp:taxon-name><tp:taxon-name-part taxon-name-part-type="genus" reg="Dictyoarthrinium">Dictyoarthrinium</tp:taxon-name-part> <tp:taxon-name-part taxon-name-part-type="species" reg="musae">musae</tp:taxon-name-part></tp:taxon-name></italic> sp. nov. on <italic><tp:taxon-name><tp:taxon-name-part taxon-name-part-type="genus" reg="Musa">Musa</tp:taxon-name-part></tp:taxon-name></italic> from Thailand</article-title><source>MycoKeys</source><day>05</day><month>8</month><year>2020</year><volume>71</volume><fpage>101</fpage><lpage>118</lpage><pub-id pub-id-type="doi">10.3897/mycokeys.71.55493</pub-id></mixed-citation></tp:treatment-meta><tp:nomenclature><tp:taxon-name><object-id xmlns:xlink="http://www.w3.org/1999/xlink" content-type="arpha" xlink:type="simple">639055B7-FFFC-5BE2-B06C-341C7E53270D</object-id>
            <tp:taxon-name-part taxon-name-part-type="genus" reg="Dictyoarthrinium">Dictyoarthrinium</tp:taxon-name-part>
            <tp:taxon-name-part taxon-name-part-type="species" reg="sacchari">sacchari</tp:taxon-name-part>
            <object-id xmlns:xlink="http://www.w3.org/1999/xlink" xlink:type="simple">Facesoffungi Number: FoF08468</object-id>
          </tp:taxon-name><tp:taxon-authority>(J.A. Stev.) Damon, Bull. Torrey bot. Club 80: 164 (1953)</tp:taxon-authority><xref ref-type="fig" rid="F3">Figure 3</xref><!--PageBreak--></tp:nomenclature><tp:treatment-sec sec-type="description" id="SECID0EDFAG"><title>Description.</title><p><italic>Saprobic</italic> on dead leaves of <italic><tp:taxon-name><tp:taxon-name-part taxon-name-part-type="genus" reg="Musa">Musa</tp:taxon-name-part></tp:taxon-name></italic> sp. <bold>Sexual morph</bold>: Undetermined. <bold>Asexual morph</bold>: <italic>Colonies</italic> compact or effuse, black, often pulvinate. <italic>Mycelium</italic> superficial, a close network of branched and anastomosing hyphae. <italic>Stromata</italic> none. <italic>Setae</italic> and <italic>hyphopodia</italic> absent. <italic>Conidiophores</italic> 50–110 × 1–2 μm (x̄ = 72.0 × 1.6 μm, n = 15), basauxic, arising from cup-shaped, brown, distinct conidiophore mother cells, 3.4–4.4 × 2.9–4.7 μm (x̄ = 4 × 3.7 μm, n = 10), macronematous, mononematous, usually straight or flexuous, narrow, cylindrical, rough-walled, subhyaline to pale brown, with dark brown transverse septa as stripes with distances of 6.3–5.8 μm at apex and 2.3–3 μm at base of the conidiophore. <italic>Conidiogenous cells</italic> 4–4.5 × 4.3–4.7 μm (x̄ = 4.4 × 4.5 μm, n = 10), blastic, integrated, terminal and intercalary, cylindrical, smooth, hyaline. <italic>Conidia</italic> at maturity 8.5–11.5 × 8.5–10 μm (x̄ = 9.9 × 9.3 μm, n = 40), solitary, dry, acropleurogenous, simple, square, rounded at the corners, 4-celled, but difficult to distinguish the cells due to their blackish-brown nature, spherical or subspherical, often flattened in one plane, blackish-brown at maturity, with brown warts on surface of the cells, terminal conidium always 4-celled or 2-celled, light brown when compared with lateral conidia, most conidia arranged perpendicular to the conidiophore, some directed obliquely upwards.</p></tp:treatment-sec><tp:treatment-sec sec-type="description" id="SECID0EGGAG"><title>Culture characteristics.</title><p>Conidia germinating on PDA within 18 hrs. Colonies on PDA reaching a diameter of 55 mm after 14 days at 25 °C, raised, moderately dense, entire margined, brownish-grey at maturity; reverse white to greyish-white.</p></tp:treatment-sec><tp:treatment-sec sec-type="material" id="SECID0ELGAG"><title>Material examined.</title><p>Thailand, Chiang Mai. On mid-rib of a dead leaf of <italic><tp:taxon-name><tp:taxon-name-part taxon-name-part-type="genus" reg="Musa">Musa</tp:taxon-name-part></tp:taxon-name></italic> sp. (<tp:taxon-name><tp:taxon-name-part taxon-name-part-type="family">Musaceae</tp:taxon-name-part></tp:taxon-name>), S. Phongeun, 18 July 2018, BNS2287, (MFLU 20-0439), living culture MFLUCC 20-0107.</p></tp:treatment-sec><tp:treatment-sec sec-type="notes" id="SECID0E4GAG"><title>Notes.</title><p>Based on BLAST search results of SSU, LSU, ITS and <italic>tef</italic>1-α sequence data, our strain (MFLUCC 20-0107) showed high similarity to the taxa in GenBank as follows (SSU = 99.26% to <italic><tp:taxon-name><tp:taxon-name-part taxon-name-part-type="genus" reg="Paraconiothyrium">Paraconiothyrium</tp:taxon-name-part> <tp:taxon-name-part taxon-name-part-type="species" reg="brasiliense">brasiliense</tp:taxon-name-part></tp:taxon-name></italic> (isolate GF1), LSU = 96.14% to <italic><tp:taxon-name><tp:taxon-name-part taxon-name-part-type="genus" reg="Alloconiothyrium">Alloconiothyrium</tp:taxon-name-part> <tp:taxon-name-part taxon-name-part-type="species" reg="aptrooti">aptrooti</tp:taxon-name-part></tp:taxon-name></italic> (CBS 981.95), ITS = 93.00% to <italic><tp:taxon-name><tp:taxon-name-part taxon-name-part-type="genus" reg="Kalmusia">Kalmusia</tp:taxon-name-part> <tp:taxon-name-part taxon-name-part-type="species" reg="italica">italica</tp:taxon-name-part></tp:taxon-name></italic> (MFLUCC 13-0066). In the multigene phylogeny, MFLUCC 20-0107 groups with <italic><tp:taxon-name><tp:taxon-name-part taxon-name-part-type="genus" reg="Dictyoarthrinium">Dictyoarthrinium</tp:taxon-name-part> <tp:taxon-name-part taxon-name-part-type="species" reg="sacchari">sacchari</tp:taxon-name-part></tp:taxon-name></italic>, sister to <italic><tp:taxon-name><tp:taxon-name-part taxon-name-part-type="genus" reg="Dictyoarthrinium">D.</tp:taxon-name-part> <tp:taxon-name-part taxon-name-part-type="species" reg="musae">musae</tp:taxon-name-part></tp:taxon-name></italic> with strong statistical support (ML = 100%, BYPP = <!--PageBreak-->1.00). Our strain shares similar morphological features with <italic><tp:taxon-name><tp:taxon-name-part taxon-name-part-type="genus" reg="Dictyoarthrinium">D.</tp:taxon-name-part> <tp:taxon-name-part taxon-name-part-type="species" reg="sacchari">sacchari</tp:taxon-name-part></tp:taxon-name></italic> (Subramanium 1952; <xref ref-type="bibr" rid="B9">Ellis 1971</xref>) and did not differ significantly. There are slight differences in conidial dimensions and the length of conidiophores of our collection and other <italic><tp:taxon-name><tp:taxon-name-part taxon-name-part-type="genus" reg="Dictyoarthrinium">D.</tp:taxon-name-part> <tp:taxon-name-part taxon-name-part-type="species" reg="sacchari">sacchari</tp:taxon-name-part></tp:taxon-name></italic> collections by previous studies. Conidial dimensions and the length of conidiophores may differ due to diverse environmental effects and host associations. LSU sequence data of <italic><tp:taxon-name><tp:taxon-name-part taxon-name-part-type="genus" reg="Dictyoarthrinium">D.</tp:taxon-name-part> <tp:taxon-name-part taxon-name-part-type="species" reg="sacchari">sacchari</tp:taxon-name-part></tp:taxon-name></italic> (CBS 529.73) are identical with our strain (MFLUCC 20-0107). Unfortunately, ITS, SSU and <italic>tef</italic>1-α sequence data of CBS 529.73 are not <!--PageBreak-->available in GenBank to compare with our strain. LSU data of <italic><tp:taxon-name><tp:taxon-name-part taxon-name-part-type="genus" reg="Dictyoarthrinium">Dictyoarthrinium</tp:taxon-name-part> <tp:taxon-name-part taxon-name-part-type="species" reg="musae">musae</tp:taxon-name-part></tp:taxon-name></italic> have 2.24% of base pair difference with <italic><tp:taxon-name><tp:taxon-name-part taxon-name-part-type="genus" reg="Dictyoarthrinium">D.</tp:taxon-name-part> <tp:taxon-name-part taxon-name-part-type="species" reg="sacchari">sacchari</tp:taxon-name-part></tp:taxon-name></italic> (CBS 529.73 and MFLUCC 20-0107). <italic><tp:taxon-name><tp:taxon-name-part taxon-name-part-type="genus" reg="Dictyoarthrinium">Dictyoarthrinium</tp:taxon-name-part> <tp:taxon-name-part taxon-name-part-type="species" reg="sacchari">sacchari</tp:taxon-name-part></tp:taxon-name></italic> was reported on <italic><tp:taxon-name><tp:taxon-name-part taxon-name-part-type="genus" reg="Musa">Musa</tp:taxon-name-part></tp:taxon-name></italic> sp. from Thailand in <xref ref-type="bibr" rid="B26">Lumyong et al. (2003)</xref> without morpho-molecular justifications. In this study, we document <italic><tp:taxon-name><tp:taxon-name-part taxon-name-part-type="genus" reg="Dictyoarthrinium">D.</tp:taxon-name-part> <tp:taxon-name-part taxon-name-part-type="species" reg="sacchari">sacchari</tp:taxon-name-part></tp:taxon-name></italic> with detailed morphological illustrations, description, herbarium material and a living culture coupled with DNA sequence data (SSU, LSU, ITS) for a better taxonomic resolution.</p><fig id="F3" position="float" orientation="portrait"><object-id xmlns:xlink="http://www.w3.org/1999/xlink" content-type="doi" xlink:type="simple">10.3897/mycokeys.71.55493.figure3</object-id><object-id xmlns:xlink="http://www.w3.org/1999/xlink" content-type="arpha" xlink:type="simple">1854A30B-FA2B-56EB-8CE2-9DE2341F6E18</object-id><label>Figure 3.</label><caption><p><italic><tp:taxon-name>
              <tp:taxon-name-part taxon-name-part-type="genus" reg="Dictyoarthrinium">Dictyoarthrinium</tp:taxon-name-part> <tp:taxon-name-part taxon-name-part-type="species" reg="sacchari">sacchari</tp:taxon-name-part></tp:taxon-name></italic> (MFLU 20-0439) <bold>a</bold> conidia on the host <bold>b</bold> developmental stage of terminal conidium attached to the conidiophore <bold>c–f</bold> Conidiophores and conidia (<bold>e</bold>, with distinct mother cell) <bold>g, h</bold> mature conidiophores with four-celled terminal conidium <bold>i</bold> conidiophore with two celled terminal conidium <bold>j</bold> developmental stages of conidia on conidiophore <bold>k</bold> colony on PDA after 21 days <bold>l–q</bold> conidia. Scale bars: a = 1000 μm (<bold>a</bold>); 20 μm (<bold>b, j</bold>); 50 μm (<bold>c–i</bold>); 5 μm (<bold>l–q</bold>).</p></caption><graphic xmlns:xlink="http://www.w3.org/1999/xlink" xlink:href="mycokeys-71-101-g003.jpg" position="float" orientation="portrait" xlink:type="simple" id="oo_439498.jpg"><uri content-type="original_file" xlink:type="simple">https://binary.pensoft.net/fig/439498</uri></graphic></fig><!--PageBreak--></tp:treatment-sec><ref-list><ref id="B9"><mixed-citation xmlns:xlink="http://www.w3.org/1999/xlink" xlink:type="simple"><person-group><name name-style="western"><surname>Ellis</surname><given-names>MB</given-names></name></person-group> (<year>1971</year>) Dematiaceous <tp:taxon-name><tp:taxon-name-part taxon-name-part-type="above-genus">Hyphomycetes</tp:taxon-name-part></tp:taxon-name>. Commonwealth Mycological Institute, Kew.</mixed-citation></ref><ref id="B26"><mixed-citation xmlns:xlink="http://www.w3.org/1999/xlink" xlink:type="simple"><person-group><name name-style="western"><surname>Lumyong</surname><given-names>P</given-names></name><name name-style="western"><surname>Photita</surname><given-names>W</given-names></name><name name-style="western"><surname>McKenzie</surname><given-names>EHC</given-names></name><name name-style="western"><surname>Hyde</surname><given-names>KD</given-names></name><name name-style="western"><surname>Lumyong</surname><given-names>S</given-names></name></person-group> (<year>2003</year>) <article-title>Saprobic fungi on dead wild banana.</article-title><source>Mycotaxon</source><volume>85</volume>: <fpage>345</fpage>–<lpage>346</lpage>.</mixed-citation></ref></ref-list></tp:taxon-treatment>
